# Supplementary material for: No Evidence of Benefits of Host Nano-Carbon Materials for Practical Lithium Anode-Free Cells
Source: Nanomaterials (Basel). 2022 Apr 20;12(9):1413. doi: 10.3390/nano12091413 (PMC9101068; doi:10.3390/nano12091413)
Supplement: Supplementary file 1 [file nanomaterials-12-01413-s001.zip]

Archive with 2 entries (2 files):
- 220309-Supplementary Materials-02.mp4
- 220414-Supplementary Materials-01.pdf
